# Supplementary material for: Formation of a Purple Product upon the Reaction of ABTS Radicals with Proteins
Source: Int J Mol Sci. 2023 May 17;24(10):8912. doi: 10.3390/ijms24108912 (PMC10218885; doi:10.3390/ijms24108912)
Supplement: Supplementary file 1 [file ijms-24-08912-s001.zip]

Archive with 1 entries (1 files):
- ijms-2400658-supplementary.mkv
